# Supplementary material for: Proenkephalin a 119–159 for evaluating glomerular filtration rate and hemodialysis adequacy in patients with end-stage kidney disease: a prospective cohort study
Source: Front Med (Lausanne). 2026 Apr 14;13:1762412. doi: 10.3389/fmed.2026.1762412 (PMC13120930; doi:10.3389/fmed.2026.1762412)
Supplement: Supplementary file 2 [file Table_1.XLSX]

## Sheet: Sheet1
No.	Sex (Female=1, Male=2)	Age	Start hemodialysis (Y.M.D)	Dialysis vintage; years	Heart failure（ESC classification）	Hypertension	Coronary artery disease	Diabetes mellitus
1	2	60	2021.5.3	3	0	1	0	0
2	1	41	2017.04.21	7	0	1	0	0
3	1	58	2014.06.15	10	1 (HpEF)	1	0	0
4	2	62	2024.2.16	0.8	0	1	0	1
5	1	68	2024.5.3	0.5	1 (HFpEF)	1	0	1
6	1	84	2023.6.17	1	0	1	0	0
7	1	72	2023.9.22	1	0	1	1	0
8	2	77	2020.01.01	4	1 (HFrEF)	0	1	0
9	1	39	2019.02.21	5	0	1	0	0
10	2	44	2019.06.14	5	0	1	0	0
11	1	52	2013.02.01	11	0	1	0	0
12	1	46	2017.07.06	7	1 (HFpEF)	0	0	0
13	1	36	2023.1.16	2	0	0	0	0
14	2	62	2017.12.29	7	0	1	0	0
15	2	44	2024.11.1	0.16	0	1	0	0
16	2	56	2020.04.16	4	1 (HFpEF)	1	0	0
17	2	64	2015.05.07	9	0	1	0	0
18	1	45	2018.06.20	6	0	0	1	0
19	2	47	2020.6.16	4	0	1	0	0
20	2	72	2022.3.21	2	1 (HFrEF)	1	1	1
21	2	65	2024.10.19	1	1 (HFpEF)	1	1	1
22	2	49	2021.04.15	3	0	0	0	1
23	2	44	2016.07.29	8	0	1	0	0
24	2	62	2012.05.20	12	0	1	0	1
25	1	59	2010.6.15	14	0	1	0	0
26	2	30	2023.7.28	1	0	1	0	0
27	2	51	2023.2.28	2	0	1	0	0
28	1	62	2021.03.23	3	0	1	0	0
29	1	51	2009.04.15	15	0	0	0	0
30	2	29	2023.1.13	2	0	1	0	0
31	2	39	2020.11.16	4	1 (HFpEF)	1	1	0
32	2	33	2024.6.17	0.5	0	0	0	0
33	2	70	20024.5.2	0.5	0	1	0	0
34	1	57	2024.10.7	0.16	0	1	0	0
35	1	64	2024.7.5	0.5	0	0	0	0
36	1	56	2016.09.06	8	0	1	0	0
37	1	81	2021.02.01	3	0	0	0	0
38	2	51	2019.02.04	5	1 (HFpEF)	0	0	0
39	1	59	2014.05.09	10	0	0	0	0
40	2	66	2020.05.28	4	1 (HFpEF)	0	0	1
41	1	63	2024.7.1	0.42	0	0	0	1
42	2	66	2023.01.03	2	1 (HFpEF)	0	0	0
43	2	59	2024.3.27	1	0	1	0	1
44	1	39	2019.04.12	5	0	0	0	0
45	1	53	2017.04.21	7	0	1	0	0
46	2	32	2023.8.21	1	0	0	0	0
47	1	61	2023.01.03	1	0	1	0	0
48	2	79	2024.5.28	0.5	0	1	0	0
49	2	58	2022.2.16	2	0	1	1	0
50	2	69	2021.03.04	3	0	0	0	0
51	1	65	2024.4.26	0.5	0	1	0	0
52	2	68	2024.9.26	0.5	0	1	0	0
53	1	68	2024.7.27	0.5	0	1	1	0
54	2	50	2016.01.20	8	0	1	0	0
55	2	71	2024.2.29	1	1 (HFpEF)	1	1	0
56	1	74	2021.06.11	3	1 (HFpEF)	1	0	0
57	2	72	2024.10.4	0.5	0	1	0	0
58	2	76	2020.11.24	12	1 (HFpEF)	0	0	0
59	2	75	2024.6.27	0.5	0	1	0	0
60	1	65	2024.4.19	0.5	0	1	0	1
61	2	42	2022.5.23	2	0	1	0	0
62	2	63	2014.10.26	10	1 (HFrEF)	1	0	0
63	2	41	2023.3.9	2	0	0	0	0
64	2	77	2020.04.11	4	1 (HFpEF)	1	1	0
65	2	71	2017.02.16	7	1 (HFpEF)	1	0	0
66	2	80	2024.8.12	0.5	0	1	0	0
67	2	73	2021.12.6	3	1 (HFpEF)	1	0	0
68	2	72	2023.12.27	1	0	1	0	0
69	2	57	2017.11.08	7	0	1	0	0
70	2	61	2012.04.16	12	0	1	0	0
71	2	74	2022.4.28	2	1 (HFpEF)	1	0	0
72	2	65	2017.11.16	7	1 (HFpEF)	1	1	0
73	2	33	2019.10.29	5	0	1	1	0
74	2	59	2019.12.05	5	0	1	0	0
75	1	61	2022.11.1	2	1 (HFpEF)	1	0	1
76	2	69	2018.1.2	7	0	1	0	1
77	2	43	2014.09.06	10	0	0	0	0
78	2	81	2024.9.24	0.5	1 (HFrEF)	1	0	0
79	2	72	2012.11.15	12	0	1	0	0
80	2	67	2024.7.13	0.5	0	0	0	0
81	1	48	2021.01.19	3	0	1	0	0
82	1	53	2018.05.11	6	0	1	0	0
83	1	78	2023.5.2	2	1 (HFpEF)	0	1	0
84	2	62	2022.10.10	2	1 (HFpEF)	1	1	1
85	2	47	2024.1.1	1	1 (HFpEF)	1	0	0
86	1	68	2025.1.2	0.16	0	1	0	0
87	2	55	2023.3.21	2	1 (HFpEF)	1	0	0
88	2	55	2025.1.3	0.16	0	1	1	0
89	1	60	2024.12.2	0.16	0	1	1	0
90	1	57	2018.12.18	7.25	0	1	0	0
91	2	53	2020.08.08	4.58	0	1	0	0
92	1	64	2025.1.11	0.16	1 (HFpEF)	1	0	0
93	2	55	2024.4.27	0.66	0	1	0	0
94	2	57	2025.02.07	0.08	0	1	0	0
95	2	56	2024.12.23	0.25	1 (HFpEF)	1	0	0
96	1	57	2011.03.09	14	0	1	0	0
97	2	66	2019.11.15	5.3	1 (HFpEF)	1	0	0
98	2	63	2025.1.28	0.08	1 (HFpEF)	1	0	0
99	2	62	2024.12.30	0.25	0	1	0	0
100	2	70	2019.02.05	6.08	1 (HFpEF)	1	0	0
