# Supplementary material for: Proenkephalin a 119–159 for evaluating glomerular filtration rate and hemodialysis adequacy in patients with end-stage kidney disease: a prospective cohort study
Source: Front Med (Lausanne). 2026 Apr 14;13:1762412. doi: 10.3389/fmed.2026.1762412 (PMC13120930; doi:10.3389/fmed.2026.1762412)
Supplement: Supplementary file 3 [file Table_2.XLSX]

## Sheet: Sheet1
Standard O.D.value	0.097	0.3274	0.5369	0.9683	1.5038	2.3431
Standard concentration	0	1.5	3	6	12	24
Standard O.D.value	0.1132	0.2682	0.4224	0.7289	1.1549	2.0443
Standard concentration	0	1.5	3	6	12	24
PENK concentration befor HD									PENK concentration after HD
No.	O.D. value	Concentration							No.	O.D.value	Concentration
1	2.3079	23.4074							1	2.521	27.0108
2	0.9436	6.01954							2	0.7602	4.43151
3	0.9575	6.14713							3	0.729	4.17903
4	0.8674	5.33817							4	0.8065	4.81566
5	0.8984	5.61167							5	0.8671	5.33555
6	0.7967	4.7334							6	0.7603	4.43233
7	0.8442	5.13681							7	0.8585	5.26059
8	0.8768	5.42057							8	0.7715	4.52422
9	0.8465	5.15664							9	0.787	4.65249
10	0.8538	5.21979							10	0.8115	4.85782
11	0.8681	5.34429							11	0.7717	4.52587
12	0.8335	5.0449							12	0.8109	4.85275
13	0.8951	5.58231							13	0.7575	4.40946
14	0.84	5.10066							14	0.6947	3.9074
15	0.514	2.57895							15	0.4736	2.30553
16	0.6064	3.23671							16	0.8021	4.77866
17	0.6468	3.53846							17	0.7076	4.00883
18	0.6721	3.73182							18	0.6206	3.34179
19	2.062	19.5474							19	2.128	20.552
20	0.6147	3.298							20	0.6087	3.25366
21	0.8248	4.97061							21	0.7435	4.29573
22	0.7874	4.65582							22	0.7338	4.21754
23	0.7695	4.50776							23	0.8032	4.7879
24	0.7755	4.5572							24	0.7935	4.70665
25	0.7202	4.10875							25	0.6684	3.70333
26	0.8155	4.89164							26	0.8082	4.82998
27	0.7704	4.51517							27	0.7209	4.11433
28	0.6529	3.58477							28	0.5616	2.91217
29	0.8187	4.91876							29	0.7326	4.2079
30	0.7082	4.01357							30	0.6115	3.27433
31	0.7579	4.41272							31	0.8551	5.23106
32	1.3529	10.2041							32	1.2591	9.16695
33	0.6658	3.68336							33	0.6996	3.94583
34	0.7655	4.47491							34	0.831	5.02351
35	0.7314	4.19827							35	0.8168	4.90265
36	0.8267	4.9868							36	0.6734	3.74185
37	0.8276	4.99447							37	0.7164	4.07853
38	0.8865	5.50608							38	0.8362	5.06803
39	0.6698	3.7141							39	0.8051	4.80387
40	0.8225	4.95104							40	0.8181	4.91367
41	0.8157	4.89334							41	0.774	4.54482
42	0.8027	4.7837							42	0.8102	4.84684
43	0.744	4.29978							43	0.6181	3.32321
44	0.7426	4.28846							44	0.7151	4.06821
45	0.7357	4.23282							45	0.6821	3.80918
46	0.2107	0.736744							46	0.1398	0.37615
47	0.8306	5.02009							47	0.8367	5.07232
48	2.4576	25.9137							48	2.4431	25.6657
49	0.5735	2.99734							49	0.5007	2.48799
50	0.7988	4.75099							50	0.7695	4.50776
51	0.8183	4.91537							51	0.7114	4.03888
52	0.8615	5.28669							52	0.82	4.9298
53	0.7588	4.42007							53	0.7645	4.46671
54	0.7644	4.46589							54	0.7598	4.42824
55	0.8441	5.13595							55	0.8765	5.41793
56	0.7319	4.20229							56	0.8302	5.01667
57	0.7849	4.63504							57	0.7855	4.64002
58	0.708	4.01199							58	0.7375	4.24731
59	0.8346	5.05432							59	0.8555	5.23453
60	2.4951	26.56							60	2.5663	27.8077
61	0.8128	4.8688							61	0.8078	4.82661
62	0.6107	3.26842							62	0.797	4.73591
63	2.6458	29.2324							63	3.7173	51.6908
64	0.7573	4.40783							64	0.6512	3.57185
65	0.8113	4.85613							65	0.8731	5.38808
66	0.5915	3.12759							66	0.6657	3.68259
67	0.7526	4.36954							67	0.8861	5.50254
68	0.7907	4.68329							68	0.7392	4.26101
69	0.7281	4.17183							69	0.7657	4.47655
70	0.7471	4.32488							70	0.7545	4.385
71	2.4254	25.3646							71	3.8142	54.0208
72	0.7217	4.1207							72	0.8333	5.04318
73	0.8535	5.21719							73	0.9002	5.6277
74	0.7922	4.6958							74	0.7971	4.73675
75	0.3792	1.70023							75	0.2928	1.18746
76	1.3307	9.9544							76	1.4626	11.4759
77	0.8971	5.6001							77	0.9058	5.6777
78	0.762	4.44624							78	0.7372	4.24489
79	0.7533	4.37523							79	0.7602	4.43151
80	0.908	5.69739							80	0.8768	5.42057
81	0.8572	5.24929							81	0.8669	5.3338
82	0.6397	3.48481							82	0.6528	3.58401
83	0.8405	5.10496							83	0.9163	5.7719
84	0.8089	4.83588							84	0.8843	5.48664
85	0.6963	3.91994							85	0.8651	5.31808
86	1.0641	10.4619							86	1.0777	10.6318
87	0.8308	7.62936							87	0.9659	9.25061
88	0.9577	9.15071							88	0.9063	8.52893
89	1.0161	9.86637							89	1.1095	11.0313
90	0.9181	8.67101							90	0.9615	9.19698
91	1.0251	9.97753							91	1.0323	10.0666
92	1.0138	9.838							92	1.149	11.5315
93	0.5273	4.17818							93	0.6434	5.46718
94	0.5683	4.62897							94	0.5503	4.43047
95	1.0491	10.2751							95	0.919	8.68186
96	1.0885	10.7672							96	1.0225	9.9454
97	0.7366	6.52991							97	0.836	7.69079
98	0.9661	9.25305							98	0.9839	9.47057
99	0.8149	7.442							99	0.9873	9.51222
100	0.4391	3.22479							100	0.3349	2.12721
